# Supplementary material for: Leaving the health workforce during the COVID-19 pandemic: A cross-sectional study among Filipino healthcare workers
Source: PLOS Glob Public Health. 2025 Oct 15;5(10):e0004861. doi: 10.1371/journal.pgph.0004861 (PMC12527175; doi:10.1371/journal.pgph.0004861)
Supplement: S1 Table — (XLSX) [file pgph.0004861.s004.xlsx]

## Sheet: Sheet1
Supplementary Table 1. Workplace information of survey respondents
Category	Subcategory	Frequency (N = 70)	Percentage (%)
Ownership	Public hospital	32	45.7
	Private hospital	38	54.3
Type of hospital	Level 1 Hospital (primary or district)	14	20
	Level 2 Hospital (secondary or provincial)	7	10
	Level 3 Hospital (tertiary, regional, national, university)	49	70
Designated Area in the hospital	Emergency department	16	22.9
	Ward	15	21.4
	Outpatient clinic	11	15.7
	Laboratory	9	12.9
	ICU	7	10
	Operating room	4	5.7
	Pharmacy	2	2.9
	Radiology	2	2.9
	Rehabilitation department	2	2.9
	Hemodialysis unit	1	1.4
	Office	1	1.4
Number of patients served per shift	1 to 10	30	42.9
	11 to 20	12	17.1
	21 to 30	8	11.4
	31 to 40	1	1.4
	41 to 50	8	11.4
	51 to 60	3	4.3
	61 to 70	1	1.4
	71 to 80	1	1.4
	81 to 90	1	1.4
	No Answer	5	7.1
Provided service to suspected, probable, or confirmed COVID-19 patients	Yes	55	78.6
	No	15	21.4
Total work hours	<5 hours	1	1.4
	5 - 8 hours	16	7.1
	9 - 12 hours	32	45.7
	> 12 hours	21	30
