# Supplementary material for: Leaving the health workforce during the COVID-19 pandemic: A cross-sectional study among Filipino healthcare workers
Source: PLOS Glob Public Health. 2025 Oct 15;5(10):e0004861. doi: 10.1371/journal.pgph.0004861 (PMC12527175; doi:10.1371/journal.pgph.0004861)
Supplement: S2 Table — (XLSX) [file pgph.0004861.s005.xlsx]

## Sheet: Sheet1
Supplementary table 2. Salary by Occupation
Occupation	N	Median	IQR
Medical Technologist	8	16250	5250
Nurse	22	22000	12750
Pharmacist	3	19000	500
Physical Therapist	8	14000	3088
Physician	19	46000	38500
Radiologic Technologist	3	18000	3000
Respiratory Therapist	2	17000	6000
