# Supplementary material for: Leaving the health workforce during the COVID-19 pandemic: A cross-sectional study among Filipino healthcare workers
Source: PLOS Glob Public Health. 2025 Oct 15;5(10):e0004861. doi: 10.1371/journal.pgph.0004861 (PMC12527175; doi:10.1371/journal.pgph.0004861)
Supplement: S3 Table — (XLSX) [file pgph.0004861.s006.xlsx]

## Sheet: Sheet1
Supplementary table 3. Salary by occupation, public vs. private
	Public			Private
Occupation	N	Median	IQR	N	Median	IQR
Medical Technologist	2	21000	1000	6	15000	4625
Nurse	14	26000	9000	6	17000	2250
Pharmacist	0	--	--	3	19000	500
Physical therapist	0	--	--	8	14000	3087.5
Physician	13	50000	26000	4	18000	3500
Radiologic technologist	0	--	--	3	18000	3000
Respiratory therapist	0	--	--	2	17000	6000
In Philippine Pesos
