# Supplementary material for: Leaving the health workforce during the COVID-19 pandemic: A cross-sectional study among Filipino healthcare workers
Source: PLOS Glob Public Health. 2025 Oct 15;5(10):e0004861. doi: 10.1371/journal.pgph.0004861 (PMC12527175; doi:10.1371/journal.pgph.0004861)
Supplement: S4 Table — (XLSX) [file pgph.0004861.s007.xlsx]

## Sheet: Sheet1
Supplementary table 4. Causes of concern among healthcare workers
Cause of concern	Frequency (N = 70)	Percentage (%)
The risk of infection in family members and other relatives	67	95.7
The impact of becoming infected on my family, work, and society	58	82.9
The dangers of the disease itself	54	77.1
Isolation from family and the social environment	37	52.9
